# Supplementary material for: ALOX5, LPA, MMP9 and TPO gene polymorphisms increase atherothrombosis susceptibility in middle-aged Mexicans
Source: R Soc Open Sci. 2020 Jan 15;7(1):190775. doi: 10.1098/rsos.190775 (PMC7029922; doi:10.1098/rsos.190775)
Supplement: Supplementary Tables [file rsos190775supp1.xlsx]

## Sheet: Table S1
Title. Classical risk factors criteria and its indicators and parameters.
	Classical risk factor	Indicators	Parameters
	Diabetes type 2	Haemoglobin A1c	> 6.5%
		Fasting glucose	> 126 mg/dL
	Hypercholesterolemia	Fasting levels of	> 200 mg/dL
		cholesterol
		Low Density	> 135 mg/dL
		Lipoprotein levels
		High Density	< 45 mg/dL
		Lipoprotein levels
	Footnote. mg/dL: milligrams/decilitre.

## Sheet: Table S2
		Title. Information about the Native American populations used as ancestral control.
		Ethnic Group	Linguistic family	Localities	Sample size
		Mixe	Mixe-Zoquean	Xaltepec and Guichicovi, Oaxaca, Mexico	40
		Mazahuas	Oto-Manguean	Santa Rosa, State of Mexico, Mexico	69
		Me’Phaas		Upland of Sierra de Guerrero, Mexico	20
		Maya	Proto-Mayan	Yohactun, Yucatán, Mexico	81
		Nahua	Uto-Aztecan	Southeaster of Puebla, Mexico	31
		Rarámuris		Bahuichivo, Chihuahua, Mexico	61
		Yoremes		Potam, Guaymas, Sonora, Mexico	27

## Sheet: Table S3
	Title. Information on the nine gene polymorphisms explored.
		Gene	OMIM	Reference sequence (rs)	Chromosomal	Location	GeneBank accession	Ensembl	Repeat	Alleles	Reference
			entry	UniSTS	location		(allele repeat)	reference	motif	range found
		ALOX5	152390	rs59439148	10q11.21	Promoter region -150 bp	NM_000698	ENSG00000012779	(GGGCGG)n	2 to 8	1,2
		eNOS	163729	-	7q36.1	Intron 13	NM_000603	ENSG00000164867	(CA)n	14 to 45	3,4
		HMOX1	141250	-	22q12.3	Promoter region -274 bp	NM_002133.3	ENSG00000100292	(GT)n	19 to 45	5,6
		IL6	147620	-	7p15.3	3' UTR region	NM_000600	ENSG00000136244	(CA)n	1 to 11	7,8
		LPA	152200	-	6q25.3 - q26	Controller region -1373 bp	NM_005577.3	ENSG00000198670	(TTTTA)n	5 to 11	9
		MMP9	120361	rs2234681	20q13.12	Promoter region -90 bp	-	ENSG00000100985	(CA)n	12 to 27	10
		NOX4	605261	-	11q14.3	Intron 20	NM_001143838	ENSG00000086991	(TA)n	9 to 19	11
		TPO	606765	240638	2p25.3	Intron 10	X53444	ENSG00000115705	(AATG)n	4 to 13	12
		vWA	613160	240640	12p13.31	Intron 40	S70550.1	ENSG00000110799	(TCTA)n	11 to 22	12
		Footnote. ONIM: Online Mendelian Inheritance in Man, UniSTS: Database of sequence-tagged sites (STSs).
	1. Stangl K, Cascorbi I, Laule M, Klein T, Stangl V, Rost S, et al. 2000. High CA repeat numbers in intron 13 of the endothelial nitric oxide synthase gene and increased risk of coronary artery disease. Pharmacogenetics 10, 133-140.
	2. Lorenz M, Hewing B, Hui J, Zepp A, Baumann G, Bindereif A, et al. 2007.Alternative splicing in intron 13 of the human eNOS gene: a potential mechanism for regulating eNOS activity. FASEB J. 21, 1556-1564. (doi: 10.1096/fj.06-7434com)
	3. Rosby O, Berg K. 2000. LPA gene: interaction between the apolipoprotein(a) size ('kringle IV' repeat) polymorphism and a pentanucleotide repeat polymorphism influences Lp(a) lipoprotein level. J Intern Med. 247,139-152.
	4. Meraz-Rios MA, Majluf-Cruz A, Santana C, Noris G, Camacho-Mejorado R, Acosta-Saavedra LC, et al. 2014 Association of vWA and TPOX polymorphisms with venous thrombosis in Mexican mestizos. Biomed Res Int. 697689.(doi: 10.1155/2014/697689)
	5. Qiao H, Sai X, Gai L, Huang G, Chen X, Tu X, et al. 2014. Association Between Heme Oxygenase 1 Gene Promoter Polymorphisms and Susceptibility to Coronary Artery Disease: A HuGE Review and Meta-Analysis. Am J Epidemiol. 179, 1039-1048. (doi: 10.1093/aje/kwu024)
	6. Schillinger M, Exner M, Mlekusch W, Domanovits H, Huber K, Mannhalter C, et al. 2002. Heme oxygenase-1 gene promoter polymorphism is associated with abdominal aortic aneurysm. Thromb Res. 2002, 131-136. (doi: 10.1016/s0049-3848(02)00100-7)
	7. Magana JJ, Gomez R, Cisneros B, Casas L, Valdes-Flores M. 2008. Association of interleukin-6 gene polymorphisms with bone mineral density in Mexican women. Arch Med Res. 39, 618-624. (doi: 10.1016/j.arcmed.2008.05.006)
	8. Tsukamoto K, Haruta K, Shiba T, Emi M. 1998. Isolation and mapping of a polymorphic CA repeat sequence at the human interleukin 6 locus. J Hum Genet. 43, 71-72. (doi: 10.1007/s100380050042)
	9. Uhlemann AC, Szlezak NA, Vonthein R, Tomiuk J, Emmer SA, Lell B, et al. 2004. DNA phasing by TA dinucleotide microsatellite length determines in vitro and in vivo expression of the gp91phox subunit of NADPH oxidase and mediates protection against severe malaria. J Infect Dis. 189, 2227-2234.(doi: 10.1086/421242)
	10. Maeda S, Haneda M, Guo B, Koya D, Hayashi K, Sugimoto T, et al. 2001. Dinucleotide repeat polymorphisms of matrix metalloproteinase-9 gene is associated with diabetic nephropathy. Kidney Int. 60, 1428-1434.(doi: 10.1046/j.1523-1755.2001.00945.x)
	11. Dwyer JH, Allayee H, Dwyer KM, Fan J, Wu H, Mar R, et al. 2004. Arachidona-te 5-lipoxygenase promoter genotype, dietary arachidonic acid, and atherosclerosis. N Engl J Med. 350, 29-37. (doi: 10.1056/NEJMoa025079)
	12. Schentrup AM, Allayee H, Lima JJ, Johnson JA, Langaee TY.2009. Genotyping the GGGCGG tandem repeat promoter polymorphism in the 5-lipoxygenase enzyme gene (ALOX5) by pyrosequencing assay. Genet Test Mol Biomarkers. 13, 361-365. (doi: 10.1089/gtmb.2008.0103)

## Sheet: Table S4
	Title. PCR amplification conditions for the nine gene polymorphisms studied.
		Multiplex PCR amplification reaction 1
						Primer	PCR reagents	Final	Amplification conditions			Primer
		Genes	Dye	Primers (5' - 3')		concentration [μM]	(total volume 6 μL)	concentration	Step	T (ºC)	time (min)	References
		eNOS	FAM	Forward	CTTTGAATGACTTAGAGGG	0.0055	Buffer NH4SO2	0.9 X	Initial denaturation	95	10	1,2
				Reverse	TAGTTACTGGAACGCCTG		MgCl2	1.83 mM	40 cycles
		LPA	FAM	Forward	GAATTCATTTGCGGAAAGAT	0.049	dNTPs	183 mM	Denaturation	95	1	3
				Reverse	CACGTCAGTGCACTTCAACC		Betaine	0.91 M	Annealing	54	1
		vWA	VIC	Forward	CCCTAGTGGATAAGAATAATC	0.091	Taq polymerase	1 U	Extension	72	1	4
				Reverse	GGACAGATGATAAATACATAGGATGGATGG		DNA genomic	30 ng	Final extension	72	30
		Multiplex PCR amplification reaction 2
						Primer	PCR reagents	Final	Amplification conditions			Primer
		Genes	Dye	Primers (5' - 3')		concentration [μM]	(total volume 6 μL)	concentration	Step	T (ºC)	time (min)	References
		HMOX1	VIC	Forward	AGAGCCTGCAGCTTCTCAGA	0.091	Buffer NH4SO2	1.0 X	Initial denaturation	95	10	5,6
				Reverse	ACAAAGTCTGGCCATAGGAC		MgCl2	2.00 mM	37 cycles
		IL6	FAM	Forward	TTCTACATGACAGCAGAACAC	0.05	dNTPs	200 mM	Denaturation	95	0.5	7,8
				Reverse	GCACATATACTTTCCCACAGA		Betaine	1.0 M	Annealing	54	0.5
		NOX4	PET	Forward	AGGACCCTAAATTATAAGCAGC	0.03	Taq polymerase	1 U	Extension	72	1	9
				Reverse	AGGTAAGACATTGTAAAAGGGG		DNA genomic	10 ng	Final extension	72	30
		Multiplex PCR amplification reaction 3
						Primer	PCR reagents	Final	Amplification conditions			Primer
		Genes	Dye	Primers (5' - 3')		concentration [μM]	(total volume 6 μL)	concentration	Step	T (ºC)	time (min)	References
		MMP9	VIC	Forward	GACTTGGCAGTGGAGACTGCGGGCA	0.045	Buffer NH4SO2	0.98 X	Initial denaturation	95	10	10
				Reverse	GACCCCACCCCTCCTTGACAGGCAA		MgCl2	1.97 mM	40 cycles
							dNTPs	197 mM	Denaturation	95	1
		TPO	FAM	Forward	ACTGGCACAGAACAGGCACTTAGG	0.029	Betaine	1 M	Annealing	63	1	4
				Reverse	GGAGGAACTGGGAACCACACAGGT		Taq polymerase	1 U	Extension	72	1
							DNA genomic	10 ng	Final extension	72	30
		PCR amplification reaction
						Primer	PCR reagents	Final	Amplification conditions			Primer
		Genes	Dye	Primers (5' - 3')		concentration [μM]	(total volume 6 μL)	concentration	Step	T (ºC)	time (min)	References
							Buffer NH4SO2	1.0 X
							MgCl2	2.00 mM	Initial denaturation	95	10
		ALOX5	FAM	Forward	AGGAACAGACACCTCGCTGAGGAGAG	0.05	dCTP, dTTP and dATP	0.200 mM	37 cycles			11,12
							dGTP	0.05 mM	Denaturation	95	1
				Reverse	GAGCAGCGAGCGCCGGGAGCCTCGGC		7-deaza-dGTP	0.150 mM	Annealing	66	1
							Betaine	1.0 M	Extension	72	0.45
							Taq polymerase	1 U	Final extension	72	30
							DNA genomic	10 ng
		Multiplex PCR amplification reaction - Susceptibility polymorphisms
						Primer	PCR reagents	Final	Amplification conditions			Primer
		Genes	Dye	Primers (5' - 3')		concentration [μM]	(total volume 6 μL)	concentration	Step	T (ºC)	time (min)	References
		ALOX5	FAM	Forward	AGGAACAGACACCTCGCTGAGGAGAG	0.06	Buffer NH4SO2	1.0 X				11,12
				Reverse	GAGCAGCGAGCGCCGGGAGCCTCGGC		MgCl2	2.00 mM	Initial denaturation	95	10
		LPA	FAM	Forward	GAATTCATTTGCGGAAAGAT	0.05	dCTP, dTTP and dATP	0.200 mM	40 cycles			3
				Reverse	CACGTCAGTGCACTTCAACC		dGTP	0.05 mM	Denaturation	95	1
		MMP9	VIC	Forward	GACTTGGCAGTGGAGACTGCGGGCA	0.04	7-deaza-dGTP	0.150 mM	Annealing	55	1	10
				Reverse	GACCCCACCCCTCCTTGACAGGCAA		Betaine	1.0 M	Extension	72	1
		TPO	FAM	Forward	ACTGGCACAGAACAGGCACTTAGG	0.029	Taq polymerase	1 U	Final extension	72	30	4
				Reverse	GGAGGAACTGGGAACCACACAGGT		DNA genomic	10 ng
	1. Stangl K, Cascorbi I, Laule M, Klein T, Stangl V, Rost S, et al. 2000. High CA repeat numbers in intron 13 of the endothelial nitric oxide synthase gene and increased risk of coronary artery disease. Pharmacogenetics 10, 133-140.
	2. Lorenz M, Hewing B, Hui J, Zepp A, Baumann G, Bindereif A, et al. 2007.Alternative splicing in intron 13 of the human eNOS gene: a potential mechanism for regulating eNOS activity. FASEB J. 21, 1556-1564. (doi: 10.1096/fj.06-7434com)
	3. Rosby O, Berg K. 2000. LPA gene: interaction between the apolipoprotein(a) size ('kringle IV' repeat) polymorphism and a pentanucleotide repeat polymorphism influences Lp(a) lipoprotein level. J Intern Med. 247,139-152.
	4. Meraz-Rios MA, Majluf-Cruz A, Santana C, Noris G, Camacho-Mejorado R, Acosta-Saavedra LC, et al. 2014 Association of vWA and TPOX polymorphisms with venous thrombosis in Mexican mestizos. Biomed Res Int. 697689.(doi: 10.1155/2014/697689)
	5. Qiao H, Sai X, Gai L, Huang G, Chen X, Tu X, et al. 2014. Association Between Heme Oxygenase 1 Gene Promoter Polymorphisms and Susceptibility to Coronary Artery Disease: A HuGE Review and Meta-Analysis. Am J Epidemiol. 179, 1039-1048. (doi: 10.1093/aje/kwu024)
	6. Schillinger M, Exner M, Mlekusch W, Domanovits H, Huber K, Mannhalter C, et al. 2002. Heme oxygenase-1 gene promoter polymorphism is associated with abdominal aortic aneurysm. Thromb Res. 2002, 131-136. (doi: 10.1016/s0049-3848(02)00100-7)
	7. Magana JJ, Gomez R, Cisneros B, Casas L, Valdes-Flores M. 2008. Association of interleukin-6 gene polymorphisms with bone mineral density in Mexican women. Arch Med Res. 39, 618-624. (doi: 10.1016/j.arcmed.2008.05.006)
	8. Tsukamoto K, Haruta K, Shiba T, Emi M. 1998. Isolation and mapping of a polymorphic CA repeat sequence at the human interleukin 6 locus. J Hum Genet. 43, 71-72. (doi: 10.1007/s100380050042)
	9. Uhlemann AC, Szlezak NA, Vonthein R, Tomiuk J, Emmer SA, Lell B, et al. 2004. DNA phasing by TA dinucleotide microsatellite length determines in vitro and in vivo expression of the gp91phox subunit of NADPH oxidase and mediates protection against severe malaria. J Infect Dis. 189, 2227-2234.(doi: 10.1086/421242)
	10. Maeda S, Haneda M, Guo B, Koya D, Hayashi K, Sugimoto T, et al. 2001. Dinucleotide repeat polymorphisms of matrix metalloproteinase-9 gene is associated with diabetic nephropathy. Kidney Int. 60, 1428-1434.(doi: 10.1046/j.1523-1755.2001.00945.x)
	11. Dwyer JH, Allayee H, Dwyer KM, Fan J, Wu H, Mar R, et al. 2004. Arachidona-te 5-lipoxygenase promoter genotype, dietary arachidonic acid, and atherosclerosis. N Engl J Med. 350, 29-37. (doi: 10.1056/NEJMoa025079)
	12. Schentrup AM, Allayee H, Lima JJ, Johnson JA, Langaee TY.2009. Genotyping the GGGCGG tandem repeat promoter polymorphism in the 5-lipoxygenase enzyme gene (ALOX5) by pyrosequencing assay. Genet Test Mol Biomarkers. 13, 361-365. (doi: 10.1089/gtmb.2008.0103)

## Sheet: Table S5
	Title. Allele frequencies of the nine gene polymorphisms studied in the group with clinical manifestations of atherothrombosis.
		Group with clinical manifestations of atherothrombosis
		Allele/Gene	ALOX5	eNOS	HMOX1	IL6	LPA	MMP9	NOX4	TPO	vWA
		1				0.002
		2	0			0.007
		3	0.049			0.054
		4	0.105			0.017				0
		5	0.806			0.213	0.007			0
		6	0.022			0.123	0.005			0.002
		7	0.015			0.395	0.034			0
		8	0.002			0.125	0.75			0.537
		9				0.049	0.083		0.002	0.064
		10				0	0.108			0.051
		11				0.015	0.012			0.223	0.002
		12						0.015		0.123	0
		13						0.025		0	0.005
		14		0				0.257			0.074
		15						0.029	0.022
		16						0	0.181		0.321
		17		0				0	0.63		0.267
		18		0.007				0	0.14		0.174
		19		0	0.002			0.005	0.025		0.054
		20		0.022	0			0.012			0.1
		21			0.01			0.245			0
		22		0.01	0.002			0.159			0.002
		23		0.007	0.132			0.223
		24		0.01	0.044			0.025
		25		0.029	0.01			0.005
		26			0.02			0
		27		0.113	0.012			0
		28		0.081	0.015
		29		0.137	0.02
		30		0.091	0.598
		31			0.042
		32		0.287	0.005
		33		0.086	0.007
		34		0.047	0.047
		35		0.034	0.002
		36			0.005
		37		0.032	0.015
		38		0.002	0.005
		39		0.005	0.005
		41		0
		45			0.002
		k	6	17	21	10	7	11	6	6	9
		Fis	0.1451	0.0561	-0.0219	0.0209	0.0045	0.0275	-0.0141	0.325	0.1519
		HWE	n.s.	n.s.	n.s.	n.s.	n.s.	n.s.	n.s.	<0.0001	<0.0001
		(p value)
		Fis overall = 0.076; HWE (p value) overall <0.0001
		Footnote. k: Number of different alleles; Fis: average deviation from Hardy-Weinberg expectation; HWE: Hardy-Weinberg expectation. Bold numbers depict significant differences.

## Sheet: Table S6
	Title. Allele frequencies of the nine gene polymorphisms studied in the healthy group.
		Healthy group
		Allele/Gene	ALOX5	eNOS	HMOX1	IL6	LPA	MMP9	NOX4	TPO	vWA
		1				0.002
		2	0.002			0.005
		3	0.01			0.076
		4	0.147			0.025				0
		5	0.797			0.213	0.01			0.002
		6	0.029			0.145	0.012			0.015
		7	0.012			0.341	0.02			0.005
		8	0.002			0.115	0.801			0.488
		9				0.061	0.059		0	0.059
		10				0.005	0.088			0.044
		11				0.012	0.01			0.275	0
		12						0.005		0.105	0
		13						0		0.007	0
		14		0.002				0.196			0.071
		15						0.02	0.025
		16						0	0.172		0.355
		17		0.007				0	0.608		0.277
		18		0.015				0	0.164		0.152
		19		0.005	0			0.015	0.032		0.054
		20		0.015	0.002			0.02			0.088
		21			0.005			0.282			0.002
		22		0.025	0.002			0.206			0
		23		0.005	0.132			0.225
		24		0.007	0.044			0.027
		25		0.051	0.012			0.002
		26			0.022			0.002
		27		0.12	0.022			0
		28		0.1	0.017
		29		0.093	0.02
		30		0.1	0.623
		31			0.032
		32		0.27	0.002
		33		0.098	0.007
		34		0.029	0.027
		35		0.027	0.007
		36			0
		37		0.025	0.015
		38		0.005	0.005
		39		0	0.002
		41		0
		45			0
		k	7	19	19	11	7	11	5	9	7
		Fis	-0.0121	0.033	0.028	-0.034	0.009	-0.042	0.034	0.095	0.034
		HWE	n.s.	n.s.	n.s.	n.s.	n.s.	n.s.	n.s.	n.s.	n.s.
		(p value)
		Fis overall =0.016; HWE (p value) overall = 0.102
	Footnote. k: Number of different alleles; Fis: average deviation from Hardy-Weinberg expectation; HWE: Hardy-Weinberg expectation.

## Sheet: Table S7
	Title. Genotypic frequencies of the ALOX5 polymorphism in the study groups.
		ALOX5
						Ancestral Control
		Genotype	Subjects with CMA	HG	GC	Mayas	Mazahuas	Me´Phaas	Mixes	Nahuas	Rarámuris	Yoremes
		2,5		0.0049
		3,3	0.0196		0.0033
		3,4	0.0049		0.0033
		3,5	0.049	0.0196	0.0333	0.0123						0.037
		3,6	0.0049
		4,4	0.0343	0.0245	0.0166			0.0724	0.1	0.0322	0.0819	0.1111
		4,5	0.1372	0.2352	0.1766	0.0617	0.05	0.0434	0.225	0.1935	0.1639	0.1481
		4,6		0.0049	0.0033
		4,7		0.0049
		5,5	0.6764	0.6274	0.68	0.7777	0.75	0.884	0.575	0.7419	0.6885	0.6296
		5,6	0.0392	0.0539	0.05	0.1481	0.2		0.1	0.0322	0.0655	0.074
		5,7	0.0294	0.0196	0.02
		5,8	0.0049	0.0049
		6,6			0.0033
		6,7			0.0033
		6,8			0.0033
		7,7			0.0033
	Footnote. CMA: Clinical manifestations of atherothrombosis; GC: Genomic control. Bold numbers depict the most frequent genotypes.

## Sheet: Table S8
	Title. Genotypic frequencies of the eNOS polymorphism in the study groups.
		eNOS
						Ancestral Control
		Genotype	Subjects with CMA	Subjects without CMA	GC	Mayas	Mazahuas	Me´Phaas	Mixes	Nahuas	Rarámuris	Yoremes
		17,18		0.0049
		17,22		0.0049
		17,23		0.0049
		17,32			0.0033
		18,23	0.0049
		18,25
		18,27		0.0049
		18,28		0.0049
		18,29
		18,30		0.0098
		18,32	0.0098	0.0049
		18,34		0.0049
		19,30		0.0049
		19,32		0.0049
		20,22		0.0049
		20,23			0.0033
		20,25	0.0049	0.0049
		20,27	0.0049		0.0033
		20,28			0.0033
		20,29	0.0098		0.0167
		20,30	0.0098		0.0033
		20,32	0.0098	0.0147	0.0133
		20,33	0.0049	0.0049	0.0033
		22,22		0.0049
		22,23			0.0033
		22,24			0.0033
		22,25		0.0049
		22,27			0.0033
		22,28		0.0049	0.0133
		22,29		0.0049	0.0067
		22,30	0.0049		0.0033
		22,32	0.0049	0.0147
		22,33	0.0049		0.0033
		22,34	0.0049		0.0033
		23,23										0.037
		23,24
		23,25
		23,27			0.0033				0.025
		23,28	0.0049	0.0049
		23,29			0.0033
		23,30							0.025
		23,32	0.0049		0.0033
		23,33			0.0033
		23,34
		24,24	0.0049				0.05	0.058			0.0164
		24,25			0.0033
		24,27			0.0133
		24,28		0.0049	0.0033	0.0123
		24,29			0.0133
		24,30		0.0049	0.0067
		24,32	0.0049
		24,33	0.0049
		24,34		0.0049			0.05
		25,25		0.0049	0.0033			0.029
		25,27	0.0098	0.0098	0.01
		25,28		0.0049			0.05
		25,29	0.0049	0.0049	0.01	0.0123
		25,30		0.0098	0.0033
		25,32	0.0147	0.0441	0.0033				0.025		0.0164
		25,33	0.0049		0.0067
		25,34	0.0049	0.0098	0.0067
		25,35	0.0098
		25,37	0.0049		0.0033
		27,27	0.0098	0.0098	0.0133	0.0741		0.0145	0.05		0.0164	0.037
		27,28	0.0196	0.0294	0.0133	0.0247		0.0145			0.082
		27,29	0.0392	0.0147	0.0433	0.0247	0.05		0.05			0.037
		27,30	0.0196	0.0245	0.0567	0.0123	0.1		0.025
		27,32	0.0735	0.1029	0.0967	0.0247	0.1	0.0435			0.0492	0.0741
		27,33	0.0245		0.0133	0.0247					0.0328	0.037
		27,34	0.0098	0.0294	0.0133							0.037
		27,35	0.0049
		27,37		0.0049
		28,28	0.0098	0.0147	0.0167	0.0247		0.0435		0.129	0.0656	0.037
		28,29	0.0196	0.0196	0.02	0.0123	0.1	0.058			0.0164
		28,30	0.0245	0.0098	0.02			0.0145		0.0645		0.037
		28,32	0.0245	0.0392	0.0433	0.0494		0.058	0.05	0.0645	0.082	0.0741
		28,33	0.0049		0.0067				0.05			0.037
		28,34	0.0196	0.0392	0.0033	0.0123			0.025		0.0164
		28,35	0.0147							0.0968
		28,37	0.0098	0.0098				0.029		0.0968	0.0328
		29,29	0.0294	0.0147	0.0033	0.0617	0.05	0.0145	0.025		0.0328	0.037
		29,30	0.0245	0.0245	0.0333		0.05	0.0145	0.025		0.0164	0.1111
		29,32	0.0686	0.0343	0.0533		0.05		0.025		0.082	0.037
		29,33	0.0147		0.0233	0.0123					0.0164
		29,34	0.0147	0.0343	0.02				0.05			0.037
		29,35	0.0147		0.0133	0.0123					0.0164
		29,37	0.0049	0.0147								0.037
		30,30	0.0098	0.0196	0.0167	0.0494	0.05	0.029
		30,32	0.0637	0.0441	0.04	0.037		0.087	0.175	0.0645	0.082	0.1481
		30,33			0.02	0.0617		0.0145	0.025		0.0164
		30,34	0.0098	0.0196	0.0067				0.025		0.0164
		30,35		0.0049	0.0033
		30,37			0.0067				0.025		0.0164
		30,38		0.0049
		30,39	0.0049
		32,32	0.1029	0.0784	0.08	0.1852	0.3	0.1884	0.125	0.2903	0.1967	0.0741
		32,33	0.0441		0.0333	0.037		0.0725			0.0164	0.037
		32,34	0.0147	0.0441	0.0233	0.037			0.1		0.0164
		32,35	0.0147	0.0245	0.0167	0.037		0.058		0.129	0.0164
		32,37	0.0147	0.0147	0.0133	0.0494			0.025
		32,38						0.0145
		32,39										0.037
		33,33	0.0245	0.0049		0.0617		0.058
		33,34			0.0033			0.0145
		33,35	0.0049	0.0147	0.0167	0.0123		0.0725	0.025
		33,37	0.0098	0.0049	0.0033	0.0123
		33,38		0.0049
		33,39
		33,41			0.0033
		34,34		0.0098	0.0067						0.0164
		34,35	0.0049		0.0033	0.0123
		34,37	0.0049						0.025
		34,38	0.0049
		35,35		0.0049
		35,37			0.0033
		37,37	0.0049			0.0123				0.0645
		37,38			0.0033
		37,39	0.0049
		38,38									0.0164
	Footnote. CMA: Clinical manifestations of atherothrombosis; GC: Genomic control. Bold numbers depict the most frequent genotypes.

## Sheet: Table S9 
	Title. Genotypic frequencies of the HMOX polymorphism in the study groups.
		HMOX
						Ancestral Control
		Genotype	Subjects with CMA	Subjects without CMA	GC	Mayas	Mazahuas	Me´Phaas	Mixes	Nahuas	Rarámuris	Yoremes
		19,34	0.0049
		20,23		0.0049
		21,30	0.0196	0.0098	0.0067
		22,23			0.0067
		22,24	0.0049
		22,30		0.0049	0.0033				0.025
		22,31			0.0033
		23,23	0.0147	0.0098	0.03			0.0145		0.0645
		23,24	0.0245	0.0098	0.0267
		23,25			0.0067
		23,26	0.0049	0.0098	0.0067
		23,27	0.0049		0.01
		23,28	0.0049	0.0098	0.0067
		23,29	0.0049	0.0049	0.0033
		23,30	0.1765	0.1716	0.1433	0.1358	0.1	0.058	0.025	0.0968	0.0164	0.1111
		23,31		0.0147	0.0067
		23,33			0.0067
		23,34	0.0049	0.0147	0.0033	0.037					0.0164
		23,35		0.0049
		23,36			0.0033
		23,37			0.0033
		23,38	0.0049
		23,45	0.0049
		24,24		0.0098	0.0033						0.0164
		24,26			0.0033
		24,27		0.0049
		24,29				0.0123
		24,30	0.0392	0.0392	0.0567		0.05			0.0323	0.1475	0.1111
		24,31	0.0098	0.0049	0.0033
		24,32									0.0164
		24,34	0.0098	0.0098							0.0164
		24,37			0.0033
		24,39			0.0033
		25,26			0.0033				0.025
		25,30	0.0098	0.0147	0.0133	0.0494		0.0435			0.0164
		25,31		0.0049
		25,34	0.0049
		25,37		0.0049
		25,39	0.0049
		26,26			0.0067
		26,28	0.0049
		26,29	0.0049	0.0049	0.0033
		26,30	0.0245	0.0294	0.0133						0.0492
		27,27		0.0049
		27,29	0.0049
		27,30	0.0147	0.0294	0.0233	0.0247		0.058		0.0323	0.0492	0.0741
		28,28		0.0049
		28,30	0.0098	0.0098	0.0167			0.029		0.0323	0.0164	0.037
		28,31	0.0098
		28,33			0.0033
		28,35		0.0049
		29,30	0.0098	0.0196	0.0267	0.0617	0.1					0.037
		29,31	0.0049	0.0049
		29,33
		29,34	0.0098
		29,35
		29,38		0.0049
		30,30	0.3529	0.3971	0.3667	0.5679	0.45	0.7101	0.8	0.7419	0.4918	0.4815
		30,31	0.0588	0.0343	0.0533	0.0864	0.1		0.025	0.0435		0.037
		30,32	0.0098	0.0049	0.0067				0.025
		30,33	0.0147	0.0147	0.01	0.0123	0.05		0.025		0.0164
		30,34	0.0539	0.0294	0.0533	0.0123	0.15		0.05	0.0435	0.1148	0.1111
		30,35	0.0049	0.0049	0.0033
		30,36	0.0098
		30,37	0.0245	0.0245	0.0167
		30,38	0.0049	0.0049	0.0033
		30,39	0.0049	0.0049	0.0133
		31,31			0.0067
		31,32			0.0033
		31,37			0.0033
		34,34									0.0164
		34,37	0.0049
	Footnote. CMA: Clinical manifestations of atherothrombosis; GC: Genomic control. Bold numbers depict the most frequent genotypes.

## Sheet: Table S10
	Title. Genotypic frequencies of the IL6 polymorphism in the study groups.
		IL6
						Ancestral Control
		Genotype	Subjects with CMA	Subjects without CMA	GC	Mayas	Mazahuas	Me´Phaas	Mixes	Nahuas	Rarámuris	Yoremes
		1,6
		1,7	0.0049
		1,8		0.0049
		2,3		0.0049
		2,6	0.0049	0.0049
		2,7	0.0049		0.0033
		2,8	0.0049
		3,3			0.0033	0.0247		0.058			0.0164	0.0741
		3,4		0.0147	0.0067
		3,5	0.0245	0.0392	0.03			0.1159			0.0164	0.0741
		3,6	0.0147	0.0196	0.0233	0.0247	0.05	0.1014			0.1148
		3,7	0.0392	0.0441	0.04	0.0494	0.05	0.0145	0.05	0.1613	0.2787	0.037
		3,8	0.0196	0.0245	0.0167	0.0123		0.0145			0.0164
		3,9	0.0098		0.0033
		3,10		0.0049
		4,4			0.0033
		4,5	0.0049	0.0147	0.0067
		4,6	0.0049	0.0049		0.0123					0.0164
		4,7	0.0196	0.0098	0.0267				0.025		0.0164	0.037
		4,8				0.0123
		4,9		0.0049	0.0033
		4,11	0.0049
		5,5	0.0588	0.0245	0.0433	0.0247		0.029	0.025	0.129		0.037
		5,6	0.0392	0.0539	0.0667	0.0741	0.05	0.0725		0.0968
		5,7	0.1716	0.1863	0.12	0.1235	0.1	0.058	0.075	0.0968	0.0492	0.0741
		5,8	0.0441	0.049	0.0733	0.0864
		5,9	0.0196	0.0245	0.0133
		5,10			0.0067
		5,11	0.0049	0.0098	0.0067							0.037
		6,6	0.0294	0.0196	0.0167	0.0617	0.05	0.1739	0.05	0.0645	0.0328	0.1481
		6,7	0.0931	0.1127	0.0933	0.0617	0.15	0.2174	0.15	0.1935	0.1803	0.1481
		6,8	0.0294	0.0294	0.04	0.0864				0.0323	0.0164	0.0741
		6,9		0.0245	0.0133		0.05	0.0145
		6,11			0.0067
		7,7	0.152	0.1078	0.11	0.2346	0.45	0.1304	0.6	0.1613	0.2295	0.2593
		7,8	0.1029	0.0637	0.11	0.1111			0.025		0.0164
		7,9	0.0392	0.0441	0.0467					0.0645
		7,11	0.0098	0.0049	0.0067
		8,8	0.0098	0.0196	0.0467
		8,9	0.0294	0.0147	0.0133
		8,11		0.0049
		9,9		0.0049			0.05
		10,11		0.0049
		11,11	0.0049
	Footnote. CMA: Clinical manifestations of atherothrombosis; GC: Genomic control. Bold numbers depict the most frequent genotypes.

[truncated: 13 more sheets: Table S11, Table S12, Table S13, Table S14, Table S15, Table S16, Table S17, Table S18, Table S19, Table S20, Table S21, Table S22, Table S23]
